# Supplementary material for: Fatty Acid Binding Protein 6 Inhibition Decreases Cell Cycle Progression, Migration and Autophagy in Bladder Cancers
Source: Int J Mol Sci. 2022 Feb 15;23(4):2154. doi: 10.3390/ijms23042154 (PMC8878685; doi:10.3390/ijms23042154)
Supplement: Supplementary file 1 [file ijms-23-02154-s001.zip]

Archive with 1 entries (1 files):
- ijms-1543759-supplementary.pdf
